# Supplementary material for: The Effect of Argon Plasma Surface Treatment on Poly(lactic-co-glycolic acid)/Collagen-Based Biomaterials for Bone Tissue Engineering
Source: Biomimetics (Basel). 2022 Nov 29;7(4):218. doi: 10.3390/biomimetics7040218 (PMC9776356; doi:10.3390/biomimetics7040218)
Supplement: Supplementary file 1 [file biomimetics-07-00218-s001.zip]

Archive with 1 entries (1 files):
- biomimetics-2029782-supplementary.pdf
